# Supplementary material for: Identification of a major-effect QTL associated with pre-harvest sprouting in cucumber (Cucumis sativus L.) using the QTL-seq method
Source: BMC Genomics. 2021 Apr 7;22:249. doi: 10.1186/s12864-021-07548-8 (PMC8028694; doi:10.1186/s12864-021-07548-8)
Supplement: Supplementary file 1 — Additional file 1: Table S1. Phenotypic evaluation of pre-harvest sprouting trait for parents and their F1 and F2 populations. [file 12864_2021_7548_MOESM1_ESM.xlsx]

## Sheet: Title
Identification of a Major-effect QTL Associated with Pre-harvest Sprouting in Cucumber (Cucumis sativus L.) Using the QTL-Seq Method
Mingming Cao1, Shuju Li1*, Qiang Deng1, Huizhe Wang2, Ruihuan Yang2
1State Key Laboratory of Vegetable Germplasm Innovation, Tianjin Key Laboratory of Vegetable Breeding Enterprise, Tianjin Kernel Cucumber Research Institute, Tianjin 300192, China
2Institute of Cucumber Research, Tianjin Academy of Agricultural Sciences, Tianjin 300192, China
* Correspondence:
Shuju Li
lishuju1964@126.com
Email address :
Mingming Cao: caoming2013@126.com
Shuju Li: lishuju1964@126.com
Qiang Deng: dengqiang022@126.com
Huizhe Wang: wanghuizhe@126.com
Ruihuan Yang: yruihuan@126.com

## Sheet: Q12
Number	Average PHS rate (%)
Q1	0
Q2	0
Q3	0
Q4	0
Q5	0
Q6	0
Q7	0
Q8	0
Q9	0
Q10	0
Q11	0
Q12	0
Q13	0
Q14	0
Q15	0
Q16	0
Q17	0
Q18	0
Q19	0
Q20	0
Q21	0
Q22	0
Q23	0
Q24	0
Q25	0
Q26	0
Q27	0
Q28	0
Q29	0
Q30	0
Q31	0
Q32	0
Q33	0
Q34	0
Q35	0
Q36	0
Q37	0
Q38	0
Q39	0
Q40	0
Q41	0
Q42	0
Q43	0
Q44	0
Q45	0
Q46	0
Q47	0
Q48	0
Q49	0
Q50	0

## Sheet: P60
	First Fruit			Second Fruit
Number	Germinated seeds	Total seeds	PHS rate (%)	Germinated seeds	Total seeds	PHS rate (%)	Average PHS rate (%)
P-1	25	99	0.252525	28	109	0.256881	0.254703
P-2	29	99	0.292929	30	104	0.288462	0.290695
P-3	44	122	0.360656	41	113	0.362832	0.361744
P-4	27	69	0.391304	35	87	0.402299	0.396802
P-5	53	122	0.434426	58	136	0.426471	0.430448
P-6	30	67	0.447761	45	104	0.432692	0.440227
P-7	35	77	0.454545	40	89	0.449438	0.451992
P-8	32	69	0.463768	29	65	0.446154	0.454961
P-9	25	52	0.480769	70	146	0.479452	0.480111
P-10	34	67	0.507463	44	87	0.505747	0.506605
P-11	34	66	0.515152	47	92	0.51087	0.513011
P-12	23	44	0.522727	52	99	0.525253	0.52399
P-13	28	52	0.538462	45	83	0.542169	0.540315
P-14	51	94	0.542553	54	98	0.55102	0.546787
P-15	17	30	0.566667	51	91	0.56044	0.563553
P-16	40	69	0.57971	52	91	0.571429	0.575569
P-17	64	107	0.598131	71	123	0.577236	0.587683
P-18	15	24	0.625	50	79	0.632911	0.628956
P-19	22	35	0.628571	41	65	0.630769	0.62967
P-20	63	98	0.642857	70	112	0.625	0.633929
P-21	56	88	0.636364	59	93	0.634409	0.635386
P-22	60	94	0.638298	56	87	0.643678	0.640988
P-23	70	107	0.654206	66	102	0.647059	0.650632
P-24	43	64	0.671875	50	78	0.641026	0.65645
P-25	41	60	0.683333	87	132	0.659091	0.671212
P-26	30	44	0.681818	91	136	0.669118	0.675468
P-27	45	66	0.681818	54	79	0.683544	0.682681
P-28	18	26	0.692308	70	103	0.679612	0.68596
P-29	61	88	0.693182	68	98	0.693878	0.69353
P-30	17	24	0.708333	83	119	0.697479	0.702906
P-31	15	21	0.714286	78	112	0.696429	0.705357
P-32	70	98	0.714286	88	123	0.715447	0.714866
P-33	72	98	0.734694	78	108	0.722222	0.728458
P-34	65	88	0.738636	99	134	0.738806	0.738721
P-35	38	52	0.730769	71	94	0.755319	0.743044
P-36	70	94	0.744681	35	47	0.744681	0.744681
P-37	33	44	0.75	71	95	0.747368	0.748684
P-38	80	107	0.747664	94	122	0.770492	0.759078
P-39	82	104	0.788462	49	64	0.765625	0.777043
P-40	82	104	0.788462	84	108	0.777778	0.78312
P-41	28	35	0.8	90	114	0.789474	0.794737
P-42	83	104	0.798077	76	96	0.791667	0.794872
P-43	51	64	0.796875	55	69	0.797101	0.796988
P-44	28	35	0.8	66	83	0.795181	0.79759
P-45	55	66	0.833333	104	125	0.832	0.832667
P-46	55	64	0.859375	87	103	0.84466	0.852018
P-47	18	21	0.857143	83	97	0.85567	0.856406
P-48	23	26	0.884615	95	108	0.87963	0.882123
P-49	24	26	0.923077	117	126	0.928571	0.925824
P-50	54	54	1	81	81	1	1
Average							0.649665

## Sheet: F1
	First Fruit			Second Fruit
Number	Germinated seeds	Total seeds	PHS rate (%)	Germinated seeds	Total seeds	PHS rate (%)	Average PHS rate (%)
F1-1	3	114	0.0263158	1	82	0.0121951	0.0192555
F1-2	3	102	0.0294118	2	73	0.0273973	0.0284045
F1-3	4	87	0.045977	2	66	0.030303	0.03814
F1-4	3	87	0.0344828	4	82	0.0487805	0.0416316
F1-5	2	51	0.0392157	6	91	0.0659341	0.0525749
F1-6	4	70	0.0571429	6	113	0.0530973	0.0551201
F1-7	2	38	0.0526316	6	89	0.0674157	0.0600237
F1-8	2	32	0.0625	6	95	0.0631579	0.0628289
F1-9	5	59	0.0847458	6	135	0.0444444	0.0645951
F1-10	8	124	0.0645161	9	116	0.0775862	0.0710512
F1-11	6	73	0.0821918	5	83	0.060241	0.0712164
F1-12	4	73	0.0547945	12	125	0.096	0.0753973
F1-13	4	45	0.0888889	7	89	0.0786517	0.0837703
F1-14	8	82	0.097561	7	96	0.0729167	0.0852388
F1-15	3	48	0.0625	8	73	0.109589	0.0860445
F1-16	5	73	0.0684932	8	66	0.121212	0.0948526
F1-17	12	118	0.101695	12	105	0.114286	0.10799
F1-18	11	108	0.101852	9	76	0.118421	0.110136
F1-19	11	105	0.104762	7	53	0.132075	0.118419
F1-20	9	72	0.125	11	88	0.125	0.125
F1-21	9	64	0.140625	13	117	0.111111	0.125868
F1-22	7	51	0.137255	13	104	0.125	0.131127
F1-23	21	111	0.189189	6	75	0.08	0.134595
F1-24	13	69	0.188406	9	108	0.0833333	0.13587
F1-25	14	120	0.116667	9	57	0.157895	0.137281
F1-26	15	115	0.130435	14	97	0.14433	0.137382
F1-27	15	102	0.147059	11	84	0.130952	0.139006
F1-28	15	98	0.153061	13	94	0.138298	0.14568
F1-29	10	53	0.188679	11	106	0.103774	0.146226
F1-30	11	64	0.171875	15	105	0.142857	0.157366
F1-31	12	69	0.173913	17	115	0.147826	0.16087
F1-32	20	123	0.162602	21	123	0.170732	0.166667
F1-33	15	91	0.164835	23	136	0.169118	0.166976
F1-34	23	142	0.161972	19	108	0.175926	0.168949
F1-35	10	73	0.136986	18	85	0.211765	0.174376
F1-36	14	72	0.194444	15	95	0.157895	0.17617
F1-37	22	115	0.191304	13	79	0.164557	0.177931
F1-38	13	70	0.185714	22	127	0.173228	0.179471
F1-39	5	31	0.16129	17	84	0.202381	0.181836
F1-40	12	70	0.171429	21	98	0.214286	0.192857
F1-41	18	105	0.171429	18	83	0.216867	0.194148
F1-42	18	64	0.28125	15	105	0.142857	0.212054
F1-43	20	93	0.215054	21	97	0.216495	0.215774
F1-44	15	67	0.223881	24	104	0.230769	0.227325
F1-45	21	79	0.265823	17	87	0.195402	0.230613
F1-46	23	93	0.247312	18	83	0.216867	0.23209
F1-47	15	52	0.288462	22	111	0.198198	0.24333
F1-48	8	32	0.25	27	109	0.247706	0.248853
F1-49	14	55	0.254545	32	116	0.275862	0.265204
F1-50	20	72	0.277778	28	96	0.291667	0.284722
Average							0.138846

## Sheet: F2 individuals in 2016
	First Fruit			Second Fruit
Number	Germinated seeds	Total seeds	PHS rate (%)	Germinated seeds	Total seeds	PHS rate (%)	Average PHS rate (%)
a1	8	165	0.0484848	4	120	0.0333333	0.0409091
a2	0	62	0	0	117	0	0
a3	4	73	0.0547945	5	83	0.060241	0.0575177
a4	0	119	0	0	93	0	0
a5	32	110	0.290909	35	103	0.339806	0.315357
a6	5	116	0.0431034	4	112	0.0357143	0.0394089
a7	0	103	0	0	91	0	0
a8	5	76	0.0657895	5	84	0.0595238	0.0626566
a9	9	55	0.163636	23	97	0.237113	0.200375
a10	0	61	0	0	115	0	0
a11	6	51	0.117647	9	116	0.0775862	0.0976166
a12	0	52	0	0	96	0	0
a13	24	74	0.324324	24	67	0.358209	0.341267
a14	15	95	0.157895	34	174	0.195402	0.176649
a15	88	94	0.93617	120	125	0.96	0.948085
a16	13	244	0.0532787	4	154	0.025974	0.0396264
a17	16	75	0.213333	16	115	0.13913	0.176232
a18	4	54	0.0740741	5	134	0.0373134	0.0556938
a19	0	150	0	0	160	0	0
a20	0	179	0	0	115	0	0
a21	51	73	0.69863	71	116	0.612069	0.65535
a22	0	140	0	0	90	0	0
a23	42	110	0.381818	71	163	0.435583	0.408701
a24	16	99	0.161616	18	136	0.132353	0.146985
a25	84	130	0.646154	84	140	0.6	0.623077
a26	48	121	0.396694	50	144	0.347222	0.371958
a27	1	106	0.00943396	1	174	0.00574713	0.00759054
a28	51	97	0.525773	75	137	0.547445	0.536609
a29	72	132	0.545455	65	112	0.580357	0.562906
a30	0	183	0	0	163	0	0
a31	3	66	0.0454545	8	148	0.0540541	0.0497543
a32	44	71	0.619718	123	163	0.754601	0.68716
a33	35	83	0.421687	32	116	0.275862	0.348774
a34	49	104	0.471154	78	157	0.496815	0.483985
a35	9	168	0.0535714	6	164	0.0365854	0.0450784
a36	35	162	0.216049	57	186	0.306452	0.26125
a37	66	84	0.785714	59	72	0.819444	0.802579
a38	38	49	0.77551	97	111	0.873874	0.824692
a39	2	95	0.0210526	3	164	0.0182927	0.0196727
a40	0	120	0	0	185	0	0
a41	8	140	0.0571429	4	140	0.0285714	0.0428571
a42	12	113	0.106195	11	148	0.0743243	0.0902595
a43	0	205	0	0	109	0	0
a44	5	99	0.0505051	4	132	0.030303	0.040404
a45	15	205	0.0731707	7	105	0.0666667	0.0699187
a46	24	148	0.162162	17	92	0.184783	0.173472
a47	84	118	0.711864	114	165	0.690909	0.701387
a48	35	74	0.472973	79	136	0.580882	0.526928
a49	43	71	0.605634	86	175	0.491429	0.548531
a50	0	30	0	0	142	0	0
a51	2	123	0.0162602	1	83	0.0120482	0.0141542
a52	0	70	0	0	63	0	0
a53	0	80	0	0	87	0	0
a54	11	104	0.105769	11	76	0.144737	0.125253
a55	6	169	0.035503	3	127	0.023622	0.0295625
a56	19	65	0.292308	42	136	0.308824	0.300566
a57	64	116	0.551724	90	135	0.666667	0.609195
a58	117	196	0.596939	46	74	0.621622	0.60928
a59	7	135	0.0518519	3	81	0.037037	0.0444444
a60	7	217	0.0322581	2	86	0.0232558	0.0277569
a61	2	64	0.03125	5	99	0.0505051	0.0408775
a62	48	74	0.648649	64	91	0.703297	0.675973
a63	11	141	0.0780142	5	84	0.0595238	0.068769
a64	52	143	0.363636	47	137	0.343066	0.353351
a65	7	109	0.0642202	13	158	0.0822785	0.0732493
a66	0	118	0	0	116	0	0
a67	59	116	0.508621	89	163	0.546012	0.527316
a68	56	155	0.36129	52	164	0.317073	0.339182
a69	18	83	0.216867	41	172	0.238372	0.22762
a70	0	90	0	0	136	0	0
a71	8	74	0.108108	14	162	0.0864198	0.0972639
a72	56	164	0.341463	46	147	0.312925	0.327194
a73	26	168	0.154762	23	162	0.141975	0.148369
a74	17	52	0.326923	41	107	0.383178	0.35505
a75	7	74	0.0945946	15	216	0.0694444	0.0820195
a76	4	98	0.0408163	8	131	0.0610687	0.0509425
a77	0	203	0	0	147	0	0
a78	1	134	0.00746269	1	143	0.00699301	0.00722785
a79	15	151	0.0993377	12	165	0.0727273	0.0860325
a80	143	144	0.993056	61	67	0.910448	0.951752
a81	3	98	0.0306122	1	116	0.00862069	0.0196165
a82	4	101	0.039604	9	137	0.0656934	0.0526487
a83	13	190	0.0684211	6	136	0.0441176	0.0562693
a84	2	136	0.0147059	1	84	0.0119048	0.0133053
a85	0	60	0	0	72	0	0
a86	0	80	0	0	67	0	0
a87	4	218	0.0183486	1	123	0.00813008	0.0132394
a88	0	130	0	0	24	0	0
a89	7	81	0.0864198	4	62	0.0645161	0.0754679
a90	0	160	0	0	48	0	0
a91	5	81	0.0617284	14	136	0.102941	0.0823348
a92	51	114	0.447368	65	156	0.416667	0.432018
a93	78	124	0.629032	93	174	0.534483	0.581758
a94	2	85	0.0235294	4	187	0.0213904	0.0224599
a95	6	104	0.0576923	6	97	0.0618557	0.059774
a96	1	143	0.00699301	1	172	0.00581395	0.00640348
a97	7	85	0.0823529	9	97	0.0927835	0.0875682
a98	6	151	0.0397351	8	151	0.0529801	0.0463576
a99	93	110	0.845455	78	96	0.8125	0.828977
a100	33	92	0.358696	65	125	0.52	0.439348
a101	28	127	0.220472	28	123	0.227642	0.224057
a102	17	174	0.0977011	11	147	0.0748299	0.0862655
a103	1	92	0.0108696	2	146	0.0136986	0.0122841
a104	2	77	0.025974	5	146	0.0342466	0.0301103
a105	2	151	0.013245	2	163	0.0122699	0.0127575
a106	14	98	0.142857	26	120	0.216667	0.179762
a107	7	89	0.0786517	9	161	0.0559006	0.0672762
a108	4	35	0.114286	5	87	0.0574713	0.0858785
a109	0	130	0	0	185	0	0
a110	1	160	0.00625	1	159	0.00628931	0.00626965
a111	6	131	0.0458015	5	163	0.0306748	0.0382382
a112	9	89	0.101124	26	178	0.146067	0.123596
a113	0	57	0	0	203	0	0
a114	43	81	0.530864	56	113	0.495575	0.51322
a115	81	139	0.582734	115	176	0.653409	0.618071
a116	7	122	0.057377	9	219	0.0410959	0.0492365
a117	65	96	0.677083	72	97	0.742268	0.709676
a118	24	51	0.470588	107	153	0.699346	0.584967
a119	29	148	0.195946	11	64	0.171875	0.18391
a120	8	126	0.0634921	5	93	0.0537634	0.0586278
a121	7	137	0.0510949	8	146	0.0547945	0.0529447
a122	0	65	0	0	72	0	0
a123	120	201	0.597015	72	132	0.545455	0.571235
a124	8	88	0.0909091	12	115	0.104348	0.0976285
a125	29	160	0.18125	19	159	0.119497	0.150373
a126	8	78	0.102564	19	143	0.132867	0.117716
a127	8	115	0.0695652	8	135	0.0592593	0.0644122
a128	4	134	0.0298507	3	183	0.0163934	0.0231221
a129	4	76	0.0526316	6	87	0.0689655	0.0607985
a130	18	127	0.141732	9	74	0.121622	0.131677
a131	15	72	0.208333	50	167	0.299401	0.253867
a132	3	56	0.0535714	12	75	0.16	0.106786
a133	4	98	0.0408163	7	133	0.0526316	0.046724
a134	32	52	0.615385	148	163	0.907975	0.76168
a135	13	56	0.232143	27	84	0.321429	0.276786
a136	1	119	0.00840336	1	173	0.00578035	0.00709185
a137	65	115	0.565217	94	142	0.661972	0.613595
a138	2	106	0.0188679	0	182	0	0.00943396
a139	6	243	0.0246914	3	78	0.0384615	0.0315764
a140	5	87	0.0574713	1	94	0.0106383	0.0340548
a141	6	130	0.0461538	3	95	0.0315789	0.0388664
a142	52	52	1	36	36	1	1
a143	24	71	0.338028	35	138	0.253623	0.295826
a144	1	129	0.00775194	4	172	0.0232558	0.0155039
a145	0	10	0	0	195	0	0
a146	44	82	0.536585	100	146	0.684932	0.610758
a147	8	163	0.0490798	7	87	0.0804598	0.0647698
a148	1	101	0.00990099	4	184	0.0217391	0.0158201
a149	56	85	0.658824	63	102	0.617647	0.638235
a150	65	119	0.546218	95	163	0.582822	0.56452
a151	104	184	0.565217	93	136	0.683824	0.62452
a152	24	90	0.266667	19	67	0.283582	0.275124
a153	20	99	0.20202	15	96	0.15625	0.179135
a154	45	95	0.473684	12	37	0.324324	0.399004
a155	61	96	0.635417	128	193	0.663212	0.649315
a156	36	117	0.307692	18	75	0.24	0.273846
a157	2	58	0.0344828	3	87	0.0344828	0.0344828
a158	30	95	0.315789	23	87	0.264368	0.290079
a159	0	162	0	0	83	0	0
a160	11	125	0.088	7	69	0.101449	0.0947246
a161	25	114	0.219298	14	70	0.2	0.209649
a162	1	128	0.0078125	1	110	0.00909091	0.0084517
a163	17	57	0.298246	62	141	0.439716	0.368981
a164	2	190	0.0105263	3	90	0.0333333	0.0219298
a165	70	113	0.619469	34	61	0.557377	0.588423
a166	90	104	0.865385	84	94	0.893617	0.879501
a167	13	124	0.104839	20	146	0.136986	0.120913
a168	0	158	0	0	166	0	0
a169	27	105	0.257143	16	66	0.242424	0.249784
a170	0	90	0	0	153	0	0
a171	55	70	0.785714	69	90	0.766667	0.77619
a172	0	140	0	0	76	0	0
a173	0	98	0	0	73	0	0
a174	34	98	0.346939	56	150	0.373333	0.360136
a175	0	108	0	0	82	0	0
a176	0	116	0	0	126	0	0
a177	0	96	0	0	157	0	0
a178	3	55	0.0545455	5	77	0.0649351	0.0597403
a179	33	78	0.423077	23	87	0.264368	0.343722
a180	112	165	0.678788	125	153	0.816993	0.747891
a181	20	65	0.307692	70	167	0.419162	0.363427
a182	18	58	0.310345	30	137	0.218978	0.264661
a183	0	155	0	0	145	0	0
a184	62	125	0.496	51	113	0.451327	0.473664
a185	42	156	0.269231	24	88	0.272727	0.270979
a186	50	83	0.60241	32	63	0.507937	0.555173
a187	40	114	0.350877	51	135	0.377778	0.364327
a188	11	63	0.174603	21	96	0.21875	0.196677
a189	8	132	0.0606061	4	58	0.0689655	0.0647858
a190	0	30	0	0	194	0	0
a191	1	40	0.025	3	68	0.0441176	0.0345588
a192	13	121	0.107438	6	66	0.0909091	0.0991736
a193	0	101	0	0	144	0	0
a194	0	47	0	0	197	0	0
a195	13	116	0.112069	6	99	0.0606061	0.0863375
a196	9	126	0.0714286	10	119	0.0840336	0.0777311
a197	13	69	0.188406	39	155	0.251613	0.220009
a198	8	179	0.0446927	7	154	0.0454545	0.0450736
a199	1	153	0.00653595	2	142	0.0140845	0.0103102
a200	39	84	0.464286	69	126	0.547619	0.505952
a201	137	188	0.728723	48	62	0.774194	0.751458
a202	0	71	0	0	57	0	0
a203	8	121	0.0661157	2	42	0.047619	0.0568674
a204	6	217	0.0276498	1	111	0.00900901	0.0183294
a205	1	122	0.00819672	2	161	0.0124224	0.0103095
a206	7	93	0.0752688	6	66	0.0909091	0.083089
a207	5	85	0.0588235	14	136	0.102941	0.0808824
a208	12	171	0.0701754	3	96	0.03125	0.0507127
a209	16	128	0.125	8	172	0.0465116	0.0857558
a210	34	151	0.225166	16	62	0.258065	0.241615
a211	3	105	0.0285714	1	105	0.00952381	0.0190476
a212	80	139	0.57554	85	128	0.664062	0.619801
a213	16	75	0.213333	32	196	0.163265	0.188299
a214	29	247	0.117409	21	211	0.0995261	0.108467
a215	60	112	0.535714	78	127	0.614173	0.574944
a216	2	73	0.0273973	2	56	0.0357143	0.0315558
a217	7	135	0.0518519	3	73	0.0410959	0.0464739
a218	58	139	0.417266	40	84	0.47619	0.446728
a219	0	139	0	0	80	0	0
a220	38	116	0.327586	45	115	0.391304	0.359445
a221	45	131	0.343511	21	83	0.253012	0.298262
a222	0	73	0	0	56	0	0
a223	26	91	0.285714	25	114	0.219298	0.252506
a224	29	105	0.27619	41	95	0.431579	0.353885
a225	3	75	0.04	10	181	0.0552486	0.0476243
a226	35	132	0.265152	28	96	0.291667	0.278409
a227	1	117	0.00854701	2	151	0.013245	0.010896
a228	7	93	0.0752688	15	169	0.0887574	0.0820131
a229	0	153	0	0	126	0	0
a230	114	135	0.844444	91	116	0.784483	0.814464
a231	50	98	0.510204	92	150	0.613333	0.561769
a232	12	144	0.0833333	18	162	0.111111	0.0972222
a233	0	89	0	0	197	0	0
a234	97	123	0.788618	52	75	0.693333	0.740976
a235	9	188	0.0478723	4	108	0.037037	0.0424547
a236	0	150	0	0	93	0	0
a237	1	106	0.00943396	1	92	0.0108696	0.0101518
a238	0	117	0	0	146	0	0
a239	8	86	0.0930233	16	137	0.116788	0.104906
a240	0	160	0	0	116	0	0
a241	4	110	0.0363636	4	132	0.030303	0.0333333
a242	0	65	0	0	173	0	0
a243	5	118	0.0423729	1	121	0.00826446	0.0253187
a244	9	107	0.0841121	13	83	0.156627	0.120369
a245	0	166	0	0	133	0	0
a246	5	175	0.0285714	5	193	0.0259067	0.0272391
a247	35	111	0.315315	44	121	0.363636	0.339476
a248	0	132	0	0	225	0	0
a249	0	178	0	0	90	0	0
a250	0	50	0	0	62	0	0
a251	171	195	0.876923	211	218	0.96789	0.922406
a252	19	70	0.271429	18	66	0.272727	0.272078
a253	5	180	0.0277778	2	120	0.0166667	0.0222222
a254	7	58	0.12069	5	97	0.0515464	0.086118
a255	0	95	0	0	158	0	0
a256	81	101	0.80198	82	122	0.672131	0.737056
a257	0	192	0	0	51	0	0
a258	48	98	0.489796	48	75	0.64	0.564898
a259	37	125	0.296	32	160	0.2	0.248
a260	29	86	0.337209	72	169	0.426036	0.381622
a261	0	150	0	0	208	0	0
a262	113	165	0.684848	63	106	0.59434	0.639594
a263	0	120	0	0	145	0	0
a264	103	104	0.990385	98	99	0.989899	0.990142
a265	2	74	0.027027	4	105	0.0380952	0.0325611
a266	17	116	0.146552	15	145	0.103448	0.125
a267	28	147	0.190476	24	179	0.134078	0.162277
a268	91	134	0.679104	112	134	0.835821	0.757463
a269	0	120	0	0	60	0	0
a270	60	233	0.257511	27	127	0.212598	0.235055
a271	55	91	0.604396	47	62	0.758065	0.68123
a272	7	165	0.0424242	7	165	0.0424242	0.0424242
a273	8	84	0.0952381	14	128	0.109375	0.102307
a274	0	95	0	0	178	0	0
a275	0	48	0	0	74	0	0
a276	5	175	0.0285714	2	95	0.0210526	0.024812
a277	0	59	0	0	171	0	0
a278	1	117	0.00854701	1	136	0.00735294	0.00794997
a279	52	169	0.307692	8	54	0.148148	0.22792
a280	22	106	0.207547	47	173	0.271676	0.239612
a281	124	144	0.861111	52	55	0.945455	0.903283
a282	4	68	0.0588235	0	170	0	0.0294118
a283	100	113	0.884956	137	171	0.80117	0.843063
a284	0	121	0	0	163	0	0
a285	0	189	0	0	158	0	0
a286	13	156	0.0833333	7	64	0.109375	0.0963542
a287	13	174	0.0747126	4	141	0.0283688	0.0515407
a288	0	112	0	0	63	0	0
a289	9	109	0.0825688	13	130	0.1	0.0912844
a290	12	138	0.0869565	6	212	0.0283019	0.0576292
a291	0	55	0	0	131	0	0
a292	7	95	0.0736842	12	124	0.0967742	0.0852292
a293	0	60	0	0	134	0	0
a294	5	106	0.0471698	3	96	0.03125	0.0392099
a295	0	132	0	0	150	0	0
a296	14	77	0.181818	11	96	0.114583	0.148201
a297	0	160	0	0	116	0	0
a298	62	85	0.729412	136	148	0.918919	0.824165
a299	84	90	0.933333	67	89	0.752809	0.843071
a300	0	74	0	0	116	0	0
a301	25	146	0.171233	44	105	0.419048	0.29514
a302	87	112	0.776786	166	207	0.801932	0.789359
a303	93	136	0.683824	53	72	0.736111	0.709967
a304	3	56	0.0535714	7	91	0.0769231	0.0652473
a305	105	145	0.724138	90	119	0.756303	0.74022
a306	0	45	0	0	58	0	0
a307	1	87	0.0114943	2	151	0.013245	0.0123696
a308	3	66	0.0454545	11	173	0.0635838	0.0545192
a309	0	60	0	0	80	0	0
a310	10	96	0.104167	19	142	0.133803	0.118985
a311	0	77	0	0	84	0	0
a312	4	49	0.0816327	14	145	0.0965517	0.0890922
a313	8	144	0.0555556	3	121	0.0247934	0.0401745
a314	54	67	0.80597	82	114	0.719298	0.762634
a315	25	182	0.137363	12	126	0.0952381	0.1163
a316	0	121	0	0	126	0	0
a317	145	186	0.77957	74	115	0.643478	0.711524
a318	0	85	0	0	143	0	0
Average							0.207658

## Sheet: F2 individuals in 2017
	First Fruit			Second Fruit
Number	Germinated seeds	Total seeds	PHS rate (%)	Germinated seeds	Total seeds	PHS rate (%)	Average PHS rate (%)
b1	2	197	0.0101523	1	153	0.00653595	0.00834412
b2	158	185	0.854054	154	173	0.890173	0.872114
b3	35	85	0.411765	44	149	0.295302	0.353533
b4	36	178	0.202247	15	84	0.178571	0.190409
b5	0	151	0	0	134	0	0
b6	24	43	0.55814	27	54	0.5	0.52907
b7	45	147	0.306122	49	141	0.347518	0.32682
b8	172	209	0.822967	146	164	0.890244	0.856605
b9	0	104	0	0	178	0	0
b10	158	181	0.872928	150	156	0.961538	0.917233
b11	93	155	0.6	99	166	0.596386	0.598193
b12	18	182	0.0989011	13	129	0.100775	0.0998381
b13	16	161	0.0993789	18	170	0.105882	0.102631
b14	0	139	0	0	101	0	0
b15	52	175	0.297143	22	98	0.22449	0.260816
b16	9	20	0.45	72	144	0.5	0.475
b17	21	80	0.2625	77	192	0.401042	0.331771
b18	27	196	0.137755	38	226	0.168142	0.152948
b19	0	176	0	0	43	0	0
b20	37	149	0.248322	24	88	0.272727	0.260525
b21	142	198	0.717172	87	176	0.494318	0.605745
b22	115	198	0.580808	74	149	0.496644	0.538726
b23	39	77	0.506494	129	195	0.661538	0.584016
b24	48	224	0.214286	12	98	0.122449	0.168367
b25	145	206	0.703883	103	112	0.919643	0.811763
b26	0	186	0	0	168	0	0
b27	0	125	0	0	152	0	0
b28	2	152	0.0131579	2	164	0.0121951	0.0126765
b29	55	210	0.261905	26	152	0.171053	0.216479
b30	34	103	0.330097	60	170	0.352941	0.341519
b31	2	153	0.0130719	2	154	0.012987	0.0130295
b32	22	123	0.178862	27	131	0.206107	0.192484
b33	27	90	0.3	43	146	0.294521	0.29726
b34	1	112	0.00892857	1	86	0.0116279	0.0102782
b35	181	183	0.989071	55	55	1	0.994536
b36	163	174	0.936782	187	196	0.954082	0.945432
b37	118	125	0.944	138	151	0.913907	0.928954
b38	114	181	0.629834	54	117	0.461538	0.545686
b39	75	188	0.398936	95	177	0.536723	0.46783
b40	76	137	0.554745	61	182	0.335165	0.444955
b41	71	153	0.464052	62	106	0.584906	0.524479
b42	7	165	0.0424242	10	159	0.0628931	0.0526587
b43	10	184	0.0543478	16	46	0.347826	0.201087
b44	17	144	0.118056	7	147	0.047619	0.0828373
b45	8	208	0.0384615	16	212	0.0754717	0.0569666
b46	11	197	0.0558376	8	179	0.0446927	0.0502652
b47	16	166	0.0963855	16	133	0.120301	0.108343
b48	8	166	0.0481928	4	164	0.0243902	0.0362915
b49	29	178	0.162921	12	68	0.176471	0.169696
b50	45	97	0.463918	82	175	0.468571	0.466244
b51	0	113	0	0	96	0	0
b52	0	153	0	0	160	0	0
b53	108	203	0.53202	53	91	0.582418	0.557219
b54	135	209	0.645933	28	49	0.571429	0.608681
b55	71	86	0.825581	38	46	0.826087	0.825834
b56	24	183	0.131148	10	84	0.119048	0.125098
b57	20	160	0.125	26	140	0.185714	0.155357
b58	4	181	0.0220994	6	199	0.0301508	0.0261251
b59	0	122	0	0	146	0	0
b60	38	99	0.383838	29	71	0.408451	0.396145
b61	0	99	0	0	63	0	0
b62	1	107	0.00934579	1	104	0.00961538	0.00948059
b63	3	123	0.0243902	4	75	0.0533333	0.0388618
b64	24	164	0.146341	29	195	0.148718	0.14753
b65	1	163	0.00613497	1	173	0.00578035	0.00595766
b66	5	138	0.0362319	9	178	0.0505618	0.0433968
b67	0	113	0	0	124	0	0
b68	0	127	0	0	98	0	0
b69	0	178	0	0	155	0	0
b70	24	124	0.193548	26	146	0.178082	0.185815
b71	0	126	0	0	115	0	0
b72	138	164	0.841463	81	93	0.870968	0.856216
b73	24	159	0.150943	42	210	0.2	0.175472
b74	83	166	0.5	83	192	0.432292	0.466146
b75	13	159	0.081761	26	199	0.130653	0.106207
b76	73	180	0.405556	64	106	0.603774	0.504665
b77	8	109	0.0733945	11	120	0.0916667	0.0825306
b78	1	147	0.00680272	4	165	0.0242424	0.0155226
b79	57	202	0.282178	39	152	0.256579	0.269379
b80	5	126	0.0396825	6	171	0.0350877	0.0373851
b81	0	100	0	0	126	0	0
b82	2	169	0.0118343	1	95	0.0105263	0.0111803
b83	7	126	0.0555556	8	104	0.0769231	0.0662393
b84	2	119	0.0168067	1	86	0.0116279	0.0142173
b85	38	84	0.452381	65	212	0.306604	0.379492
b86	16	187	0.0855615	15	122	0.122951	0.104256
b87	0	156	0	0	160	0	0
b88	22	115	0.191304	30	150	0.2	0.195652
b89	6	129	0.0465116	2	72	0.0277778	0.0371447
b90	1	45	0.0222222	2	100	0.02	0.0211111
b91	86	160	0.5375	69	116	0.594828	0.566164
b92	41	44	0.931818	91	94	0.968085	0.949952
b93	6	155	0.0387097	7	172	0.0406977	0.0397037
b94	2	148	0.0135135	3	145	0.0206897	0.0171016
b95	142	167	0.850299	91	123	0.739837	0.795068
b96	35	43	0.813953	126	130	0.969231	0.891592
b97	141	184	0.766304	105	125	0.84	0.803152
b98	14	107	0.130841	26	135	0.192593	0.161717
b99	35	118	0.29661	79	208	0.379808	0.338209
b100	18	115	0.156522	25	125	0.2	0.178261
b101	10	160	0.0625	4	114	0.0350877	0.0487939
b102	2	74	0.027027	3	144	0.0208333	0.0239302
b103	23	132	0.174242	53	174	0.304598	0.23942
b104	6	143	0.041958	7	158	0.0443038	0.0431309
b105	129	147	0.877551	160	174	0.91954	0.898546
b106	2	186	0.0107527	0	185	0	0.00537634
b107	2	84	0.0238095	6	161	0.0372671	0.0305383
b108	27	184	0.146739	34	210	0.161905	0.154322
b109	81	162	0.5	80	160	0.5	0.5
b110	3	126	0.0238095	3	114	0.0263158	0.0250627
b111	1	129	0.00775194	1	135	0.00740741	0.00757967
b112	0	146	0	0	54	0	0
b113	3	133	0.0225564	4	198	0.020202	0.0213792
b114	0	151	0	0	67	0	0
b115	31	37	0.837838	141	178	0.792135	0.814986
b116	95	118	0.805085	180	201	0.895522	0.850304
b117	7	93	0.0752688	9	82	0.109756	0.0925125
b118	2	100	0.02	8	162	0.0493827	0.0346914
b119	7	78	0.0897436	11	137	0.080292	0.0850178
b120	13	158	0.0822785	7	145	0.0482759	0.0652772
b121	146	208	0.701923	138	216	0.638889	0.670406
b122	105	132	0.795455	132	165	0.8	0.797727
b123	11	176	0.0625	12	191	0.0628272	0.0626636
b124	6	198	0.030303	4	192	0.0208333	0.0255682
b125	15	133	0.112782	28	126	0.222222	0.167502
b126	0	217	0	0	190	0	0
b127	14	161	0.0869565	9	129	0.0697674	0.078362
b128	1	140	0.00714286	1	110	0.00909091	0.00811688
b129	14	130	0.107692	21	210	0.1	0.103846
b130	73	196	0.372449	85	175	0.485714	0.429082
b131	23	138	0.166667	80	205	0.390244	0.278455
b132	53	125	0.424	84	167	0.502994	0.463497
b133	1	90	0.0111111	1	103	0.00970874	0.0104099
b134	1	143	0.00699301	2	119	0.0168067	0.0118999
b135	100	111	0.900901	119	160	0.74375	0.822325
b136	7	58	0.12069	11	117	0.0940171	0.107353
b137	19	84	0.22619	33	93	0.354839	0.290515
b138	78	162	0.481481	89	133	0.669173	0.575327
b139	116	182	0.637363	118	137	0.861314	0.749338
b140	113	177	0.638418	117	156	0.75	0.694209
b141	4	145	0.0275862	5	169	0.0295858	0.028586
b142	33	132	0.25	27	121	0.22314	0.23657
b143	74	238	0.310924	41	137	0.29927	0.305097
b144	2	115	0.0173913	2	101	0.019802	0.0185966
b145	11	40	0.275	22	125	0.176	0.2255
b146	101	170	0.594118	116	227	0.511013	0.552565
b147	64	152	0.421053	69	155	0.445161	0.433107
b148	106	207	0.512077	106	176	0.602273	0.557175
b149	51	162	0.314815	42	123	0.341463	0.328139
b150	43	76	0.565789	88	165	0.533333	0.549561
b151	127	160	0.79375	104	114	0.912281	0.853015
b152	80	216	0.37037	86	215	0.4	0.385185
b153	182	209	0.870813	127	189	0.671958	0.771386
b154	94	122	0.770492	132	138	0.956522	0.863507
b155	4	215	0.0186047	5	164	0.0304878	0.0245462
b156	78	91	0.857143	123	126	0.97619	0.916667
b157	62	141	0.439716	57	158	0.360759	0.400238
b158	20	183	0.10929	16	174	0.091954	0.100622
b159	17	91	0.186813	78	232	0.336207	0.26151
b160	9	124	0.0725806	5	130	0.0384615	0.0555211
b161	72	84	0.857143	142	156	0.910256	0.8837
b162	2	138	0.0144928	4	156	0.025641	0.0200669
b163	85	122	0.696721	52	68	0.764706	0.730714
b164	39	139	0.280576	48	161	0.298137	0.289356
b165	122	135	0.903704	94	107	0.878505	0.891104
b166	10	121	0.0826446	5	151	0.0331126	0.0578786
b167	24	122	0.196721	35	96	0.364583	0.280652
b168	3	117	0.025641	3	146	0.0205479	0.0230945
b169	34	116	0.293103	80	200	0.4	0.346552
b170	1	107	0.00934579	1	155	0.00645161	0.0078987
b171	4	118	0.0338983	9	114	0.0789474	0.0564228
b172	61	61	1	141	156	0.903846	0.951923
b173	0	130	0	0	186	0	0
b174	120	153	0.784314	131	137	0.956204	0.870259
b175	10	161	0.0621118	7	98	0.0714286	0.0667702
b176	1	138	0.00724638	1	133	0.0075188	0.00738259
b177	0	41	0	0	166	0	0
b178	33	161	0.204969	36	175	0.205714	0.205342
b179	117	164	0.713415	50	55	0.909091	0.811253
b180	14	47	0.297872	41	183	0.224044	0.260958
b181	0	209	0	0	75	0	0
b182	0	173	0	0	213	0	0
b183	25	110	0.227273	40	165	0.242424	0.234848
b184	64	166	0.385542	33	119	0.277311	0.331427
b185	69	138	0.5	36	118	0.305085	0.402542
b186	100	149	0.671141	86	94	0.914894	0.793017
b187	101	165	0.612121	87	155	0.56129	0.586706
b188	17	172	0.0988372	16	184	0.0869565	0.0928969
b189	21	125	0.168	40	208	0.192308	0.180154
b190	32	80	0.4	40	101	0.39604	0.39802
b191	8	164	0.0487805	13	198	0.0656566	0.0572185
b192	170	197	0.862944	106	157	0.675159	0.769052
b193	57	144	0.395833	59	165	0.357576	0.376705
b194	24	186	0.129032	36	145	0.248276	0.188654
b195	99	192	0.515625	85	196	0.433673	0.474649
b196	12	113	0.106195	13	196	0.0663265	0.0862606
b197	1	121	0.00826446	0	152	0	0.00413223
b198	40	113	0.353982	54	126	0.428571	0.391277
b199	0	174	0	0	135	0	0
b200	100	128	0.78125	158	175	0.902857	0.842054
b201	0	121	0	0	116	0	0
b202	5	136	0.0367647	2	61	0.0327869	0.0347758
b203	33	166	0.198795	16	189	0.0846561	0.141726
b204	3	142	0.0211268	1	90	0.0111111	0.0161189
b205	0	98	0	1	103	0.00970874	0.00485437
b206	31	192	0.161458	34	152	0.223684	0.192571
b207	4	99	0.040404	11	223	0.0493274	0.0448657
b208	3	137	0.0218978	8	156	0.0512821	0.0365899
b209	74	163	0.453988	74	127	0.582677	0.518332
b210	9	23	0.391304	87	141	0.617021	0.504163
b211	5	112	0.0446429	6	136	0.0441176	0.0443803
b212	1	13	0.0769231	52	118	0.440678	0.258801
b213	1	126	0.00793651	1	112	0.00892857	0.00843254
b214	154	201	0.766169	57	93	0.612903	0.689536
b215	88	89	0.988764	154	156	0.987179	0.987972
b216	0	39	0	0	135	0	0
b217	2	135	0.0148148	1	204	0.00490196	0.00985839
b218	86	141	0.609929	95	144	0.659722	0.634826
b219	6	188	0.0319149	4	252	0.015873	0.023894
b220	9	201	0.0447761	10	198	0.0505051	0.0476406
b221	55	227	0.242291	23	153	0.150327	0.196309
b222	55	194	0.283505	31	225	0.137778	0.210641
b223	144	147	0.979592	91	99	0.919192	0.949392
b224	125	188	0.664894	88	98	0.897959	0.781426
b225	92	152	0.605263	103	137	0.751825	0.678544
b226	21	55	0.381818	56	129	0.434109	0.407963
b227	0	112	0	0	97	0	0
b228	0	153	0	0	176	0	0
b229	0	121	0	0	201	0	0
b230	55	184	0.298913	47	116	0.405172	0.352043
b231	91	139	0.654676	87	174	0.5	0.577338
b232	83	142	0.584507	109	218	0.5	0.542254
b233	142	145	0.97931	108	110	0.981818	0.980564
b234	20	25	0.8	139	163	0.852761	0.82638
b235	0	150	0	0	128	0	0
b236	2	193	0.0103627	2	214	0.00934579	0.00985424
b237	2	123	0.0162602	2	111	0.018018	0.0171391
b238	0	101	0	0	113	0	0
b239	60	182	0.32967	34	67	0.507463	0.418567
b240	8	84	0.0952381	13	175	0.0742857	0.0847619
b241	3	102	0.0294118	8	168	0.047619	0.0385154
b242	34	164	0.207317	40	172	0.232558	0.219938
b243	12	146	0.0821918	19	153	0.124183	0.103187
b244	2	191	0.0104712	2	228	0.00877193	0.00962157
b245	8	131	0.0610687	37	176	0.210227	0.135648
b246	66	166	0.39759	54	154	0.350649	0.37412
b247	18	143	0.125874	24	187	0.128342	0.127108
b248	91	152	0.598684	65	180	0.361111	0.479898
b249	9	55	0.163636	14	154	0.0909091	0.127273
b250	0	213	0	0	140	0	0
b251	13	93	0.139785	6	151	0.0397351	0.08976
b252	72	150	0.48	62	129	0.48062	0.48031
b253	33	112	0.294643	142	185	0.767568	0.531105
b254	101	221	0.457014	78	216	0.361111	0.409062
b255	119	174	0.683908	116	158	0.734177	0.709043
b256	63	111	0.567568	104	149	0.697987	0.632777
b257	4	172	0.0232558	4	134	0.0298507	0.0265533
b258	77	198	0.388889	72	145	0.496552	0.44272
b259	11	158	0.0696203	11	159	0.0691824	0.0694013
b260	0	98	0	0	215	0	0
b261	1	186	0.00537634	1	196	0.00510204	0.00523919
b262	0	159	0	0	133	0	0
b263	20	129	0.155039	12	84	0.142857	0.148948
b264	4	134	0.0298507	5	126	0.0396825	0.0347666
b265	27	148	0.182432	32	160	0.2	0.191216
b266	41	137	0.29927	33	119	0.277311	0.28829
b267	106	157	0.675159	102	167	0.610778	0.642969
b268	140	172	0.813953	89	94	0.946809	0.880381
b269	0	136	0	0	147	0	0
b270	12	171	0.0701754	5	143	0.034965	0.0525702
b271	97	131	0.740458	166	173	0.959538	0.849998
b272	0	124	0	0	182	0	0
b273	52	127	0.409449	83	167	0.497006	0.453227
b274	1	136	0.00735294	1	148	0.00675676	0.00705485
b275	48	68	0.705882	82	178	0.460674	0.583278
b276	6	161	0.0372671	9	108	0.0833333	0.0603002
b277	0	94	0	0	136	0	0
b278	1	114	0.00877193	1	110	0.00909091	0.00893142
b279	3	94	0.0319149	12	151	0.0794702	0.0556925
b280	51	139	0.366906	53	187	0.283422	0.325164
b281	0	103	0	0	187	0	0
b282	4	142	0.028169	9	180	0.05	0.0390845
b283	0	46	0	0	144	0	0
b284	65	166	0.391566	76	242	0.31405	0.352808
b285	0	125	0	0	158	0	0
b286	20	98	0.204082	41	164	0.25	0.227041
b287	41	86	0.476744	100	154	0.649351	0.563047
b288	11	77	0.142857	28	142	0.197183	0.17002
b289	7	179	0.0391061	2	118	0.0169492	0.0280276
b290	88	112	0.785714	109	156	0.698718	0.742216
b291	76	118	0.644068	61	94	0.648936	0.646502
b292	47	80	0.5875	42	128	0.328125	0.457813
b293	53	175	0.302857	34	127	0.267717	0.285287
b294	0	153	0	0	174	0	0
b295	36	147	0.244898	34	133	0.255639	0.250269
b296	6	193	0.0310881	3	111	0.027027	0.0290576
b297	54	167	0.323353	83	133	0.62406	0.473707
b298	2	97	0.0206186	4	185	0.0216216	0.0211201
Average							0.280711
