# Supplementary material for: Identification of a major-effect QTL associated with pre-harvest sprouting in cucumber (Cucumis sativus L.) using the QTL-seq method
Source: BMC Genomics. 2021 Apr 7;22:249. doi: 10.1186/s12864-021-07548-8 (PMC8028694; doi:10.1186/s12864-021-07548-8)
Supplement: Supplementary file 2 — Additional file 2: Table S2. Candidate genes by annotation and loci generated from QTL-seq. [file 12864_2021_7548_MOESM2_ESM.xlsx]

## Sheet: Sheet1
Identification of a Major-effect QTL Associated with Pre-harvest Sprouting in Cucumber (Cucumis sativus L.) Using the QTL-Seq Method
Mingming Cao1, Shuju Li1*, Qiang Deng1, Huizhe Wang2, Ruihuan Yang2
1State Key Laboratory of Vegetable Germplasm Innovation, Tianjin Key Laboratory of Vegetable Breeding Enterprise, Tianjin Kernel Cucumber Research Institute, Tianjin 300192, China
2Institute of Cucumber Research, Tianjin Academy of Agricultural Sciences, Tianjin 300192, China
* Correspondence:
Shuju Li
lishuju1964@126.com
Email address :
Mingming Cao: caoming2013@126.com
Shuju Li: lishuju1964@126.com
Qiang Deng: dengqiang022@126.com
Huizhe Wang: wanghuizhe@126.com
Ruihuan Yang: yruihuan@126.com

## Sheet: SNPs and InDels
TransID	Variants	Chromosome	Physical Positions	Reference bases	Mutant bases
Csa4G337350	upstream	Chr4	13778717	T	A
Csa4G337360	upstream	Chr4	13786976	T	A
Csa4G359270	upstream	Chr4	14538396	T	C
Csa4M494210.1	nonsynonymous	Chr4	17143696	C	A
Csa4G551650	upstream	Chr4	18251895	T	G
Csa4G551650	upstream	Chr4	18251951	A	G
Csa4G551650	upstream	Chr4	18251971	A	G
Csa4G551650	upstream	Chr4	18251973	C	A
Csa4M552160.1	nonsynonymous	Chr4	18277254	A	G
Csa4G569700	upstream	Chr4	18601010	T	C
Csa4M569700.1	nonsynonymous	Chr4	18605011	T	A
Csa4M569700.1	nonsynonymous	Chr4	18614772	C	T
Csa4G571740	upstream	Chr4	18726543	G	C
Csa4G575360	upstream	Chr4	18902949	A	C
Csa4G575360	upstream	Chr4	18902956	T	A
Csa4G575360	upstream	Chr4	18902969	A	G
Csa4G575360	upstream	Chr4	18902977	C	T
Csa4G576870	upstream	Chr4	18937823	C	T
Csa4G576870	upstream	Chr4	18938019	T	G
Csa4G576870	upstream	Chr4	18938031	T	C
Csa4G622760	upstream	Chr4	19973681	C	G
Csa4G622760	upstream	Chr4	19973692	G	T
Csa4G622760	upstream	Chr4	19973724	C	A
Csa4G622760	upstream	Chr4	19973741	T	C
Csa4G622760	upstream	Chr4	19973782	A	T
Csa4G622800	upstream	Chr4	19995077	A	G
Csa4G622800	upstream	Chr4	19995107	G	A
Csa4G622800	upstream	Chr4	19995109	C	G
Csa4G622800	upstream	Chr4	19995123	A	C
Csa4G622800	upstream	Chr4	19995137	C	A
Csa4M627140.2	nonsynonymous	Chr4	20281929	A	G
Csa4M628930.1	nonsynonymous	Chr4	20505510	T	C
Csa4G628930	upstream	Chr4	20508121	T	A
Csa4G628930	upstream	Chr4	20508146	T	C
Csa4G628930	upstream	Chr4	20508154	A	T
Csa4G629460	downstream	Chr4	20521003	T	A
Csa4G629450	upstream	Chr4	20521003	T	A
Csa4G629460	downstream	Chr4	20521004	T	A
Csa4G629450	upstream	Chr4	20521004	T	A
Csa4G637700	downstream	Chr4	20786121	T	C
Csa4G637710	upstream	Chr4	20786121	T	C
Csa4G637700	downstream	Chr4	20786124	G	C
Csa4G637710	upstream	Chr4	20786124	G	C
Csa4G637700	downstream	Chr4	20786128	T	C
Csa4G637710	upstream	Chr4	20786128	T	C
Csa4G637710	upstream	Chr4	20786335	T	A
Csa4G637720	upstream	Chr4	20788903	A	G
Csa4G637720	upstream	Chr4	20789489	C	T
Csa4G637730	upstream	Chr4	20791424	T	C
Csa4G637740	upstream	Chr4	20791424	T	C
Csa4G637730	upstream	Chr4	20791425	T	C
Csa4G637740	upstream	Chr4	20791425	T	C
Csa4G637730	upstream	Chr4	20791506	C	G
Csa4G637740	upstream	Chr4	20791506	C	G
Csa4G637730	upstream	Chr4	20791587	A	T
Csa4G637740	upstream	Chr4	20791587	A	T
Csa4G637730	upstream	Chr4	20791594	G	A
Csa4G637740	upstream	Chr4	20791594	G	A
Csa4G639140	upstream	Chr4	21075529	C	T
Csa4G639140	upstream	Chr4	21075980	G	A
Csa4G337360	upstream	Chr4	13786987	A	-
Csa4G491190	upstream	Chr4	17115047	-	TATATATA
Csa4G571740	upstream	Chr4	18726596	TTAAAGCCAATTTCCAATTATAAGCA	-
Csa4G575360	upstream	Chr4	18902954	C	-
Csa4G576870	upstream	Chr4	18937987	-	CAA
Csa4G628340	upstream	Chr4	20437429	-	A
Csa4G637720	upstream	Chr4	20789486	-	CTTTAAAACTAGTTA
Csa4G639140	upstream	Chr4	21075353	TTATTGAAATAAA	-
Csa4G639140	upstream	Chr4	21075917	-	TATTACTAAC
Csa4G639150	upstream	Chr4	21079500	A	-
Csa4G639140	downstream	Chr4	21079500	A	-
Csa5G168950	upstream	Chr5	6688410	AA	-
Csa5G171160	upstream	Chr5	6840412	-	ATATA
