# Supplementary material for: Identification of a major-effect QTL associated with pre-harvest sprouting in cucumber (Cucumis sativus L.) using the QTL-seq method
Source: BMC Genomics. 2021 Apr 7;22:249. doi: 10.1186/s12864-021-07548-8 (PMC8028694; doi:10.1186/s12864-021-07548-8)
Supplement: Supplementary file 3 — Additional file 3: Table S3. Physical position, genetic distance, LOD values and variations explained generated from software MapQTL version 6. [file 12864_2021_7548_MOESM3_ESM.xlsx]

## Sheet: Sheet1
Identification of a Major-effect QTL Associated with Pre-harvest Sprouting in Cucumber (Cucumis sativus L.) Using the QTL-Seq Method
Mingming Cao1, Shuju Li1*, Qiang Deng1, Huizhe Wang2, Ruihuan Yang2
1State Key Laboratory of Vegetable Germplasm Innovation, Tianjin Key Laboratory of Vegetable Breeding Enterprise, Tianjin Kernel Cucumber Research Institute, Tianjin 300192, China
2Institute of Cucumber Research, Tianjin Academy of Agricultural Sciences, Tianjin 300192, China
* Correspondence:
Shuju Li
lishuju1964@126.com
Email address :
Mingming Cao: caoming2013@126.com
Shuju Li: lishuju1964@126.com
Qiang Deng: dengqiang022@126.com
Huizhe Wang: wanghuizhe@126.com
Ruihuan Yang: yruihuan@126.com

## Sheet: F2 grown in 2016
Locus	Physical Position (bp)	Genetic Distance (cM)	LOD Value	Explained Variations (%)
SNP-1	13786976	0	0.22	0.3
InDel-1	13786987	0.124	0.22	0.3
SNP-2	17143696	3.827	0.4	0.5
SNP-5	18251971	8.22	0.09	0.1
SNP-4	18251951	8.486	0.17	0.2
SNP-3	18251895	8.513	0.17	0.2
SNP-9	18614772	8.555	0.14	0.2
SNP-8	18605011	8.609	0.13	0.2
SNP-7	18601010	8.632	0.13	0.2
SNP-6	18251973	8.762	0.14	0.2
SNP-11	18938019	9.176	0.23	0.3
SNP-12	18938031	9.176	0.23	0.3
SNP-10	18937823	9.269	0.21	0.2
SNP-22	19995137	10.395	0.35	0.4
SNP-20	19995109	10.395	0.35	0.4
SNP-18	19995077	10.395	0.35	0.4
SNP-21	19995123	10.395	0.35	0.4
SNP-19	19995107	10.395	0.35	0.4
SNP-13	19973681	10.446	0.22	0.3
SNP-15	19973724	10.449	0.22	0.3
SNP-17	19973782	10.455	0.22	0.3
SNP-14	19973692	10.598	0.56	0.6
SNP-16	19973741	10.598	15.07	19.6
SNP-23	20505510	11.886	15.28	19.8
SNP-24	20521004	12.005	0.01	0
SNP-25	20791425	12.594	0.06	0.1
InDel-4	21079500	13.909	0.15	0.2
InDel-3	21075917	13.909	0.15	0.2
InDel-2	21075353	14.262	0.15	0.2

## Sheet: F2 grown in 2017
Locus	Physical Position (bp)	Genetic Distance (cM)	LOD Value	Explained Variations (%)
InDel-1	13786987	0	1.38	1.6
SNP-1	13786976	0	1.38	1.6
SNP-2	17143696	3.84	0.77	0.9
SNP-6	18251973	7.831	0.73	0.9
SNP-4	18251951	7.887	0.73	0.9
SNP-3	18251895	7.919	0.73	0.9
SNP-5	18251971	7.929	0.73	0.9
SNP-9	18614772	8.101	0.89	1.1
SNP-8	18605011	8.113	0.89	1.1
SNP-7	18601010	8.113	0.89	1.1
SNP-10	18937823	8.817	0.91	1.1
SNP-12	18938031	8.839	0.91	1.1
SNP-11	18938019	8.839	0.91	1.1
SNP-16	19973741	10.457	2.48	2.9
SNP-14	19973692	10.457	2.48	2.9
SNP-15	19973724	10.479	2.47	2.9
SNP-13	19973681	10.507	2.47	2.9
SNP-22	19995137	10.514	2.46	2.9
SNP-18	19995077	10.514	2.46	2.9
SNP-21	19995123	10.514	2.46	2.9
SNP-20	19995109	10.514	2.46	2.9
SNP-19	19995107	10.514	2.46	2.9
SNP-17	19973782	10.578	13.89	19.3
SNP-24	20521004	12.892	16.06	22
SNP-23	20505510	12.892	1.52	1.8
SNP-25	20791425	13.451	0.43	0.5
InDel-3	21075917	14.968	0.03	0
InDel-4	21079500	14.968	0.03	0
InDel-2	21075353	15.156	0.08	0.1
